# Supplementary material for: The Reproducibility and Comparative Validity of a Non-Nutritive Sweetener Food Frequency Questionnaire
Source: Nutrients. 2018 Mar 10;10(3):334. doi: 10.3390/nu10030334 (PMC5872752; doi:10.3390/nu10030334)
Supplement: Supplementary file 1 [file nutrients-10-00334-s001.zip]

Archive with 4 entries (4 files):
- Supplemental Material- Correlation Scatterplots.pdf
- Supplemental Material_Demographic T-Tests.pdf
- OSM - NNS FFQ.pdf
- Supplemental Material - Descriptive Statistics.pdf
